# Supplementary material for: Parotid glands have a dysregulated immune response following radiation therapy
Source: PLoS One. 2024 Mar 12;19(3):e0297387. doi: 10.1371/journal.pone.0297387 (PMC10931461; doi:10.1371/journal.pone.0297387)
Supplement: S1 Data — (XLSX) [file pone.0297387.s009.xlsx]

## Sheet: Sheet1
	PHAGOCYTIC IMMUNE CELLS: IR												PHAGOCYTIC IMMUNE CELLS: IR+IGF												CYTOKINES												CHEMOKINES
	LIVE CD45+ AS A % OF TOTAL						DEAD CD45+ AS A % OF TOTAL						DEAD CD45+ AS A % OF TOTAL						LIVE CD45+ AS A % OF TOTAL						TNF-⍺						IL-23						MIG/CXCL9						GM-CSF
	UT	D2	D5	D14	D30		UT	D2	D5	D14	D30		UT	D5+IGF	D5	D30+IGF	D30		UT	D2	D5	D14	D30		UT	D2	D7	D14	D30		UT	D2	D7	D14	D30		UT	D2	D7	D14	D30		UT	D2	D7	D14	D30
	11.85	1.75	5.59	6.17	9.84		2.07	0.12	0.67	1.06	1.14		2.07	0.74	0.67	0.1	1.14		11.85	3.11	5.59	5.39	9.84		4575	2561	2174.5	1334.5	4150.5		2628.5	1093	813	330	20075		2227	1288	1086	1041.5	2667.5		1966.5	330	291	506	696.5
	16.38	2.21	5.52	18.92	10.05		0.92	0.14	1.26	1.06	1.41		0.92	0.21	1.26	0.07	1.41		16.38	3.31	5.52	4.42	10.05		4292	2254	2088.5	1107	2452.5		2167	1104	811.5	802.5	2153		2152	1394	968.5	1293	2550		1584.5	824	313	605.5	712
	14	1.86	5.26	8.74	8.82		2.35	0.22	0.32	0.96	1.85		2.35	0.69	0.32	0.07	1.85		14	4.69	5.26	23.42	8.82		3231.5	2065.5	2291.5	1366.5	3384.5		3084.5	922	388	522.5	1449.5		2238	1207.5	885.5	949.5	1793.5		1185.5	479.5	472.5	624.5	1301.5
	15.17	2.58	3.55	9.11	9.69		3.12	0.51	0.54	1.07	1.26		3.12	0.38	0.54	0.09	1.26		15.17	3.17	3.55	6.78	9.69
	13.28	2.53	3.46	11.24	14.87		1.45	0.14	0.23	1.17	1.55		1.45	0.07	0.23	0.4	1.55		13.28	8.56	3.46	13.81	14.87		IL-1β/IL-1F2						TIMP-1						I-TAC/CXCL11						M-CSF
																									UT	D2	D7	D14	D30		UT	D2	D7	D14	D30		UT	D2	D7	D14	D30		UT	D2	D7	D14	D30
	LIVE M0 AS A % OF TOTAL						DEAD M0 AS A % OF TOTAL						DEAD M0 AS A % OF TOTAL						LIVE M0 AS A % OF TOTAL						2081	942	441.5	396	1280.5		4640.5	2542.5	1483.5	2097.5	5503.5		3650.5	1778.5	951.5	1343.5	4567		3593.5	2907.5	2555.5	1508.5	6339
	UT	D2	D5	D14	D30		UT	D2	D5	D14	D30		UT	D5+IGF	D5	D30+IGF	D30		UT	D5+IGF	D5	D30+IGF	D30		1831.5	883.5	362.5	585.5	1884		5764	3337	1319.5	1985	4001.5		4949	1787	825.5	1432	2875.5		4186.5	2777	2552	891	4082.5
	2.86	0.25	0.45	1.65	3.24		0.34	0.05	0.06	0.25	0.42		0.34	0.21	0.06	0.03	0.42		2.86	0.48	0.45	1.58	3.24		sICAM-1/CD54	726.5	468	95	791		4307	3080	1365	2061.5	4481		3364	1845	744	1278	3583.5		4542.5	2299	2770	2241.5	4791.5
	2.51	0.29	0.73	1.62	3.95		0.12	0.05	0.32	0.17	0.39		0.12	0.03	0.32	0.02	0.39		2.51	0.82	0.73	1.12	3.95
	1.9	0.46	0.63	1.64	3.37		0.27	0.08	0.08	0.24	0.53		0.27	0.15	0.08	0.01	0.53		1.9	0.69	0.63	0.95	3.37		IL-23						IL-2						IP-10/CXCL10/CRG-2						JE/CCL2/MCP-1
	1.93	0.88	0.28	1.82	3.05		0.27	0.29	0.11	0.26	0.27		0.27	0.07	0.11	0	0.27		1.93	0.47	0.28	1.1	3.05		UT	D2	D7	D14	D30		UT	D2	D7	D14	D30		UT	D2	D7	D14	D30		UT	D2	D7	D14	D30
	0.67	0.27	0.31	3.62	3.69		0.2	0.06	0.03	0.32	0.27		0.2	0.01	0.03	0	0.27		0.67	0.01	0.31	0.91	3.69		2628.5	1093	813	330	20075		5592	4017.5	3401	1987	3875		3459	2188.5	649.5	1922.5	4245		1751	1656	2357.5	1569.5	3135.5
																									2167	1104	811.5	802.5	2153		6654	2839	3026.5	2703	4801		4277	2660.5	569	2051	2657		1991	2172.5	2252.5	505	1757.5
	LIVE NEUTROS AS A % OF TOTAL						DEAD NEUTROS AS A % OF TOTAL						DEAD NEUTROS AS A % OF TOTAL						LIVE NEUTROS AS A % OF TOTAL						3084.5	922	388	522.5	1449.5		6747.5	3110	3361	2254.5	3900.5		2578.5	1819.5	301.5	1988	3095.5		1886	948.5	1247.5	1829	1474.5
	UT	D2	D5	D14	D30		UT	D2	D5	D14	D30		UT	D5+IGF	D5	D30+IGF	D30		UT	D5+IGF	D5	D30+IGF	D30
	0.46	0.17	1.14	0.97	3.11		0.19	0.01	0.13	0.19	0.52		0.19	0.11	0.13	0.03	0.52		0.46	0.57	1.14	1.08	3.11		IL-1ra/IL-1F3						IL-6						MIP-2/CXCL2						MCP-5/CCL12
	0.62	0.19	1.28	1.03	2.35		0.07	0.02	0.42	0.14	0.4		0.07	0.01	0.42	0.01	0.4		0.62	0.21	1.28	0.74	2.35		UT	D2	D7	D14	D30		UT	D2	D7	D14	D30		UT	D2	D7	D14	D30		UT	D2	D7	D14	D30
	1.46	0.3	2.18	0.88	1.13		0.34	0.08	0.11	0.17	0.23		0.34	0.16	0.11	0.01	0.23		1.46	1.04	2.18	0.68	1.13		4708	3743	2759	3851	7733		1661	311.5	191	425.5	534		1917	811.5	229.5	424.5	902.5		1612	1082	975.5	828.5	2172.5
	1.52	0.46	1.43	0.78	1.88		0.19	0.08	0.17	0.12	0.25		0.19	0.06	0.17	0.01	0.25		1.52	0.37	1.43	0.98	1.88		5907.5	3693.5	2748.5	2603	7470		1375	1331	113	398	736.5		1637	630.5	251	553.5	1345		1818.5	1095.5	883.5	397	1575
	1.07	0.18	1.18	1.34	5.63		0.16	0.03	0.07	0.17	0.78		0.16	0.01	0.07	0	0.78		1.07	0.03	1.18	0.8	5.63		5779	3341.5	2440.5	3987	4405		1104	509	158	666.5	703		1769	763	282.5	175.5	969.5		1913.5	734.5	848	950	1506.5
	VIABLE LYMPHOCYTES: IR												PI+ LYMPHOCYTES: IR												IL-27						IL-12 p70						KC/CXCL1
	LIVE CD3+ OF TOTAL						LIVE CD3- OF TOTAL						DEAD CD3+ OF TOTAL						DEAD CD3- OF TOTAL						UT	D2	D7	D14	D30		UT	D2	D7	D14	D30		UT	D2	D7	D14	D30
	UT	D2	D5	D14	D30		UT	D2	D5	D14	D30		UT	D2	D5	D14	D30		UT	D2	D5	D14	D30		5024.5	2843.5	2902	728	5331		2053.5	675	293	540	852.5		7050	8332.5	8465	3992.5	8013.5
	4.6	0.55	2.31	1.84	6.19		6.67	1.34	1.86	4.59	5.05		0.4	0.53	1.67	0.02	0.7		1.2	0.31	0.18	0.44	0.25		5571	2595	2796	2016.5	5877		1681.5	1093	111.5	534	1382		8839	7809	8489	2566.5	4520
	9.5	1.09	2.57	11.78	5.96		8.53	1.31	2.59	6.46	5.44		1.35	0.38	0.82	0.01	1		0.87	0.35	0.95	0.36	0.55		6318.5	2597	2453.5	1856	4971		1658.5	927.5	309.5	600	857		6032	6972	3844.5	2851.5	6542.5
	2.44	0.46	1.97	3.39	3.85		11.27	1.2	1.59	5.87	6.62		0.74	0.81	0.42	0.02	0.76		1.82	0.1	0.47	0.17	0.41
	2.95	1.15	1.35	3.26	3		10.72	1.95	1.26	5.82	6.36		1.57	0.83	0.44	0.02	0.93		4.52	0.8	0.24	0.71	0.54		IL-4						IFN-ɣ
	0.91	0.93	1.53	3.88	3.59		7.75	2.15	1.3	6.95	5.2		0.09	0.31	0.5	0.02	0.82		1.28	0.31	0.19	0.36	0.57		UT	D2	D7	D14	D30		UT	D2	D7	D14	D30
																									2715	1259	644.5	1011	2353.5		6816	4762	3964.5	2403	7250.5
	LIVE CD4+CD8+ OF CD3+						LIVE NK OF CD3-						DEAD CD4+CD8+ OF CD3+						DEAD NK OF CD3-						3585.5	1110	524	1203.5	1549		4660.5	4977.5	4047.5	2135	7608
	UT	D2	D5	D14	D30		UT	D2	D5	D14	D30		UT	D2	D5	D14	D30		UT	D2	D5	D14	D30		1882.5	1530	677.5	1216	2078		5523	3867.5	3761.5	3192	4678
	7.22	44.02	44.44	34.44	81.02		25.95	22.2	36.63	24.26	34.54		29.63	67.98	90.11	66.67	89		32.1	35.57	50	9.23	17.14
	3.23	29.34	44.2	8.07	74.34		13.27	27.94	42.45	17.62	26.65		20.7	64.42	63.64	75	88.77		60.61	29.14	64.71	4.08	9.87		IL-17						IL-10
	40.34	62.41	61.29	16.58	72.55		25.77	10.12	36	19.92	25.03		77.78	87.97	80	75	86.43		48.31	27.93	45.45	17.86	10		UT	D2	D7	D14	D30		UT	D2	D7	D14	D30
	42.17	61.85	61.11	24.41	64.22		37.21	45.05	30.77	20.79	28		59.09	80	75.61	0	67.4		47.24	30.58	50	31.25	11.43		2349	1192.5	659.5	518.5	2162		1165.5	483.5	330	485.5	548
	70	24.29	53.25	20.31	56.19		9.41	22.36	32.82	18.19	35.84		100	69.88	74	66.67	65.22		57.14	45.68	47.37	14.08	21.88		1954.5	1200	506	706.5	2415.5		1192	689	194.5	160	842
																									2391	1029	764.5	442.5	1928		1279	432.5	385.5	710.5	774
	LIVE CD8+ OF CD3+												DEAD CD8+ OF CD3+
	UT	D2	D5	D14	D30								UT	D2	D5	D14	D30
	24.78	16.22	5.56	14.07	7.84								35.8	31.23	2.2	33.33	11
	24.67	15.63	10.87	20.15	4.39								57.03	31.29	15.91	25	7.25
	10.92	13.16	7.53	20.58	6.06								5.56	11.96	10	25	8.6
	12.05	9.25	5.56	14.84	7.16								22.73	17.6	4.88	66.67	30.39
	0	16.19	13.64	16.82	9.41								0	27.71	14	33.33	23.91
	LIVE CD4-CD8- OF CD3+												DEAD CD4-CD8- OF CD3+
	UT	D2	D5	D14	D30								UT	D2	D5	D14	D30
	67.89	39.77	46.83	48.89	10.91								34.57	0.79	3.3	0	0
	71.99	55.03	44.93	71.59	21.21								21.88	3.07	20.45	0	2.9
	47.06	24.31	30.11	62.02	21.12								13.89	0.07	10	0	3.62
	43.37	28.9	32.54	60.16	27.94								15.91	1.6	19.51	33.33	1.1
	30	59.11	31.82	62.87	33.91								0	2.41	12	0	9.78
	VIABLE LYMPHOCYTES: IR+IGF												PI+ LYMPHOCYTES: IR+IGF
	LIVE CD3+ OF TOTAL						LIVE CD3- OF TOTAL						DEAD CD3+ OF TOTAL						DEAD CD3- OF TOTAL
	UT	D5+IGF	D5	D30+IGF	D30		UT	D5+IGF	D5	D30+IGF	D30		UT	D5+IGF	D5	D30+IGF	D30		UT	D5+IGF	D5	D30+IGF	D30
	4.6	3.29	2.31	2.46	6.19		6.67	3.47	1.86	3.72	5.05		0.4	0.13	1.67	0.12	0.7		1.2	0.31	0.18	0.07	0.25
	9.5	2.18	2.57	2.81	5.96		8.53	3.33	2.59	2.13	5.44		1.35	0.3	0.82	0.22	1		0.87	0.35	0.95	0.07	0.55
	2.44	4.98	1.97	14.52	3.85		11.27	3.05	1.59	3.67	6.62		0.74	0.08	0.42	0.2	0.76		1.82	0.09	0.47	0.13	0.41
	2.95	2.62	1.35	4.96	3		10.72	4.21	1.26	3.69	6.36		1.57	0.09	0.44	0.45	0.93		4.52	0.06	0.24	0.25	0.54
	0.91	49.21	1.53	2.55	3.59		7.75	41.67	1.3	2	5.2		0.09	0.03	0.5	0.14	0.82		1.28	0.14	0.19	0.11	0.57
	LIVE CD4+CD8+ OF CD3+						LIVE NK OF CD3-						DEAD CD4+CD8+ OF CD3+						DEAD NK OF CD3-
	UT	D5+IGF	D5	D30+IGF	D30		UT	D5+IGF	D5	D30+IGF	D30		UT	D5+IGF	D5	D30+IGF	D30		UT	D5+IGF	D5	D30+IGF	D30
	7.22	67.6	44.44	25.9	81.02		25.95	41.8	36.63	8.1	34.54		29.63	42.86	90.11	43.75	89		32.1	58.82	50	34.62	17.14
	3.23	38.19	44.2	25.56	74.34		13.27	40.62	42.45	10.65	26.65		20.7	14.71	63.64	73.8	88.77		60.61	16.1	64.71	19.42	9.87
	40.34	67.33	61.29	4.23	72.55		25.77	39.82	36	9.45	25.03		77.78	37.04	80	47.48	86.43		48.31	31.03	45.45	20.09	10
	42.17	57.91	61.11	31.65	64.22		37.21	32.27	30.77	13.51	28		59.09	40	75.61	81.18	67.4		47.24	38.1	50	46.48	11.43
	70	0.4	53.25	23.03	56.19		9.41	5.16	32.82	12.04	35.84		100	9.38	74	66.43	65.22		57.14	15.44	47.37	46.33	21.88
	LIVE CD8+ OF CD3+												DEAD CD8+ OF CD3+
	UT	D5+IGF	D5	D30+IGF	D30								UT	D5+IGF	D5	D30+IGF	D30
	24.78	18.44	5.56	54.78	7.84								35.8	57.14	2.2	50	11
	24.67	45.07	10.87	49.88	4.39								57.03	85.29	15.91	23.49	7.25
	10.92	11.45	7.53	34.5	6.06								5.56	59.26	10	25.52	8.6
	12.05	19.41	5.56	37.52	7.16								22.73	40	4.88	10.2	30.39
	0	23.85	13.64	48.83	9.41								0	29.69	14	31.12	23.91
	LIVE CD4-CD8- OF CD3+												DEAD CD4-CD8- OF CD3+
	UT	D5+IGF	D5	D30+IGF	D30								UT	D5+IGF	D5	D30+IGF	D30
	67.89	13.41	46.83	19.01	10.91								34.57	0	3.3	6.25	0
	71.99	16.19	44.93	21.85	21.21								21.88	0	20.45	1.81	2.9
	47.06	19.71	30.11	61.17	21.12								13.89	3.7	10	24.93	3.62
	43.37	14.72	32.54	26.56	27.94								15.91	0	19.51	6.27	1.1
	30	75.32	31.82	28.08	33.91								0	60.94	12	2.1	9.78
